# Supplementary material for: Evaluation of the potential role of long non-coding RNA LINC00961 in luminal breast cancer: a case–control and systems biology study
Source: Cancer Cell Int. 2020 Oct 2;20:478. doi: 10.1186/s12935-020-01569-1 (PMC7531117; doi:10.1186/s12935-020-01569-1)
Supplement: Supplementary file 4 — Additional file 4: File S1. The list of co-expressed genes with LINC00961, across luminal A and B samples. [file 12935_2020_1569_MOESM4_ESM.xlsx]

## Sheet: Sheet1
Ensemble ID	Correlation score	P-value	Co-expressed gene symbol
ENSG00000224405	0.770941	4.45e-39	LINC00572
ENSG00000149021	0.758138	3.98e-37	SCGB1A1
ENSG00000266470	0.753812	1.71e-36	AP001180.5
ENSG00000259921	0.753287	2.03e-36	AC022819.1
ENSG00000122043	0.751572	3.58e-36	LINC00544
ENSG00000253684	0.73556	5.77e-34	BUD31P1
ENSG00000160307	0.701083	1.75e-35	S100B
ENSG00000207157	0.69641	3.46e-29	RNY3P4
ENSG00000235205	0.677784	3.57e-27	TATDN2P3
ENSG00000236803	0.66734	4.14e-26	SDAD1P4
ENSG00000248735	0.665677	6.07e-26	R3HDM2P1
ENSG00000252952	0.662365	1.29e-25	RNU6-58P
ENSG00000279444	0.650341	3.68e-29	AC135584.1
ENSG00000196196	0.641917	3.16e-28	HRCT1
ENSG00000158186	0.634222	2.13e-27	MRAS
ENSG00000271475	0.626252	2.63e-22	AL078624.2
ENSG00000137441	0.625177	1.88e-26	FGFBP2
ENSG00000170276	0.624823	2.04e-26	HSPB2
ENSG00000108622	0.623481	2.8e-26	ICAM2
ENSG00000237813	0.622009	3.96e-26	AC135584.1
ENSG00000179144	0.617267	1.19e-25	GIMAP7
ENSG00000130755	0.616402	1.45e-25	GMFG
ENSG00000105971	0.614202	2.4e-25	CAV2
ENSG00000165810	0.612502	3.52e-25	BTNL9
ENSG00000277608	0.610861	5.04e-21	AL365204.3
ENSG00000136732	0.609684	6.64e-25	GYPC
ENSG00000182118	0.605763	1.59e-24	FAM89A
ENSG00000255202	0.604772	1.98e-24	AL049629.1
ENSG00000223591	0.600003	3.69e-20	CENPVL1
ENSG00000237672	0.599969	3.71e-20	KRR1P1
ENSG00000102683	0.598464	4.86e-20	SGCG
ENSG00000263206	0.597925	5.35e-20	KYNUP3
ENSG00000157766	0.597887	8.82e-24	ACAN
ENSG00000087237	0.596678	1.14e-23	CETP
ENSG00000167874	0.596573	1.17e-23	TMEM88
ENSG00000163661	0.594663	1.76e-23	PTX3
ENSG00000126467	0.59435	1.88e-23	TSKS
ENSG00000250241	0.592185	1.48e-19	LOC101927359
ENSG00000276170	0.591345	3.54e-23	LOC101929494
ENSG00000267044	0.591141	1.77e-19	AC005757.1
ENSG00000169418	0.590213	4.48e-23	NPR1
ENSG00000229483	0.588115	2.99e-19	LINC00362
ENSG00000259676	0.586359	9.98e-23	AC103982.1
ENSG00000197696	0.58519	1.27e-22	NMB
ENSG00000215237	0.585038	1.31e-22	AL592293.1
ENSG00000105974	0.583702	1.72e-22	CAV1
ENSG00000247134	0.583459	1.81e-22	AC090204.1
ENSG00000203688	0.582718	2.11e-22	LINC02487
ENSG00000254703	0.581675	2.6e-22	SENCR
ENSG00000241881	0.580455	3.33e-22	AC245088.1
ENSG00000105880	0.580124	3.56e-22	DLX5
ENSG00000173868	0.57985	3.77e-22	PHOSPHO1
ENSG00000102554	0.578258	5.19e-22	KLF5
ENSG00000223756	0.57807	5.39e-22	TSSC2
ENSG00000163687	0.576873	6.85e-22	DNASE1L3
ENSG00000236882	0.576602	7.23e-22	LINC01554
ENSG00000213203	0.575689	8.67e-22	GIMAP1
ENSG00000252450	0.57471	1.05e-21	Y_RNA
ENSG00000181867	0.574255	1.15e-21	FTMT
ENSG00000243518	0.574133	1.18e-21	AC108729.2
ENSG00000234880	0.572997	1.48e-21	LINC00163
ENSG00000206069	0.572859	1.52e-21	TMEM211
ENSG00000170989	0.572042	1.78e-21	S1PR1
ENSG00000165507	0.571375	2.03e-21	DEPP1
ENSG00000232001	0.569517	2.92e-21	AC108868.2
ENSG00000172724	0.568873	3.31e-21	CCL19
ENSG00000257550	0.568751	7.57e-18	LOC100652999
ENSG00000205025	0.568255	3.73e-21	OR5G5P
ENSG00000071991	0.568107	3.84e-21	CDH19
ENSG00000273214	0.56787	4.02e-21	AL031587.4
ENSG00000185291	0.567402	4.4e-21	IL3RA
ENSG00000101425	0.567238	4.54e-21	BPI
ENSG00000166839	0.567158	4.61e-21	ANKDD1A
ENSG00000277494	0.567046	4.72e-21	GPIHBP1
ENSG00000095370	0.566608	5.13e-21	SH2D3C
ENSG00000225938	0.566506	5.23e-21	AL109741.1
ENSG00000135925	0.565575	6.26e-21	WNT10A
ENSG00000204248	0.565323	6.57e-21	COL11A2
ENSG00000237248	0.565322	6.57e-21	LINC00987
ENSG00000238121	0.565242	1.33e-17	LINC00426
ENSG00000134571	0.564885	7.15e-21	MYBPC3
ENSG00000005513	0.563897	8.63e-21	SOX8
ENSG00000167614	0.563522	9.27e-21	TTYH1
ENSG00000260807	0.563276	9.72e-21	LMF1
ENSG00000109846	0.562725	1.08e-20	CRYAB
ENSG00000234235	0.562359	1.16e-20	BOK-AS1
ENSG00000166091	0.562271	1.18e-20	CMTM5
ENSG00000268038	0.561653	1.32e-20	LINC01785
ENSG00000223881	0.561322	1.41e-20	AL157402.1
ENSG00000169442	0.560285	1.71e-20	CD52
ENSG00000233217	0.560189	1.75e-20	MROH3P
ENSG00000251692	0.559373	2.04e-20	PTX4
ENSG00000112280	0.55827	2.5e-20	COL9A1
ENSG00000207435	0.558139	4.07e-17	RNU6-114P
ENSG00000174514	0.558112	2.58e-20	MFSD4A
ENSG00000174564	0.557518	2.88e-20	IL20RB
ENSG00000175513	0.557225	3.05e-20	TSGA10IP
ENSG00000254615	0.556971	3.19e-20	AC027031.2
ENSG00000224963	0.556845	3.27e-20	U82695.1
ENSG00000279754	0.556681	3.37e-20	AL162376.1
ENSG00000166148	0.556589	3.43e-20	AVPR1A
ENSG00000150048	0.556487	3.49e-20	CLEC1A
ENSG00000164438	0.555975	3.84e-20	TLX3
ENSG00000181074	0.555752	4.01e-20	OR52N4
ENSG00000250252	0.555574	4.14e-20	LINC02430
ENSG00000234455	0.555093	4.53e-20	AC067960.1
ENSG00000179059	0.554277	5.27e-20	ZFP42
ENSG00000237539	0.554214	5.33e-20	AC003669.1
ENSG00000184785	0.554192	5.35e-20	SMIM10
ENSG00000234710	0.554134	5.41e-20	AC060834.2
ENSG00000146755	0.55399	5.55e-20	TRIM50
ENSG00000238232	0.553704	5.86e-20	AL356364.1
ENSG00000106410	0.553672	5.89e-20	NOBOX
ENSG00000228639	0.553582	5.99e-20	ROCR
ENSG00000202485	0.553536	6.04e-20	RNU6-499P
ENSG00000207397	0.553536	6.04e-20	RNU6-1179P
ENSG00000220132	0.553536	6.04e-20	AC236430.1
ENSG00000222721	0.553536	6.04e-20	RN7SKP188
ENSG00000223265	0.553536	6.04e-20	RNU6-592P
ENSG00000229201	0.553536	6.04e-20	LINC02787
ENSG00000229508	0.553536	6.04e-20	PHKG1P4
ENSG00000234163	0.553536	6.04e-20	MTND4LP11
ENSG00000241792	0.553536	6.04e-20	AC092958.2
ENSG00000251162	0.553536	6.04e-20	AC074198.1
ENSG00000252931	0.553536	6.04e-20	RNU6-231P
ENSG00000253078	0.553536	6.04e-20	RNU6-1116P
ENSG00000253432	0.553536	6.04e-20	AC027541.1
ENSG00000253538	0.553536	6.04e-20	AC008662.2
ENSG00000255170	0.553536	6.04e-20	AP003122.3
ENSG00000257853	0.553536	6.04e-20	MED15P1
ENSG00000259247	0.553536	6.04e-20	TTTY25P
ENSG00000265669	0.553536	6.04e-20	MIR548AJ1
ENSG00000273704	0.553536	6.04e-20	AL596245.1
ENSG00000268496	0.553518	6.06e-20	AC245884.9
ENSG00000255583	0.553214	6.41e-20	AC084357.3
ENSG00000246228	0.552836	6.87e-20	CASC8
ENSG00000227932	0.552752	6.98e-20	SELENOOLP
ENSG00000250831	0.552746	6.99e-20	AC074131.1
ENSG00000054598	0.552391	7.46e-20	FOXC1
ENSG00000279204	0.552325	7.55e-20	AC134043.3
ENSG00000223274	0.552208	7.71e-20	RNA5SP498
ENSG00000129680	0.552012	8e-20	MAP7D3
ENSG00000159248	0.551838	8.26e-20	GJD2
ENSG00000186854	0.551683	8.49e-20	TRABD2A
ENSG00000221946	0.551071	9.5e-20	FXYD7
ENSG00000239311	0.550664	1.02e-19	AC092916.1
ENSG00000167414	0.550566	1.04e-19	GNG8
ENSG00000125965	0.550421	1.07e-19	GDF5
ENSG00000177414	0.550141	1.13e-19	UBE2U
ENSG00000173338	0.549792	1.2e-19	KCNK7
ENSG00000112320	0.549739	1.21e-19	SOBP
ENSG00000183674	0.549674	1.23e-19	LINC00518
ENSG00000275038	0.549511	1.26e-19	AC091980.2
ENSG00000105550	0.549342	1.3e-19	FGF21
ENSG00000155622	0.548823	1.43e-19	XAGE2
ENSG00000211772	0.548326	1.57e-19	TRBC2
ENSG00000241356	0.548179	1.61e-19	OR5G3
ENSG00000186847	0.548091	1.63e-19	KRT14
ENSG00000166682	0.548067	1.64e-19	TMPRSS5
ENSG00000073067	0.547959	1.67e-19	CYP2W1
ENSG00000164330	0.547937	1.68e-19	EBF1
ENSG00000230251	0.546849	2.05e-19	PHBP4
ENSG00000163081	0.546448	2.2e-19	CCDC140
ENSG00000140522	0.545679	2.53e-19	RLBP1
ENSG00000114547	0.545401	2.66e-19	ROPN1B
ENSG00000225833	0.545123	2.79e-19	GS1-594A7.3
ENSG00000205636	0.544758	2.98e-19	LINC00583
ENSG00000231754	0.544653	3.04e-19	AL512380.1
ENSG00000224714	0.544602	3.06e-19	LINC02671
ENSG00000237923	0.54455	3.09e-19	LINC02570
ENSG00000214128	0.543414	3.79e-19	TMEM213
ENSG00000138606	0.543331	3.85e-19	SHF
ENSG00000161649	0.542789	4.24e-19	CD300LG
ENSG00000254256	0.542753	4.26e-19	RPSAP71
ENSG00000211753	0.542245	4.67e-19	TRBV28
ENSG00000142182	0.54193	4.94e-19	DNMT3L
ENSG00000214003	0.54187	4.99e-19	ATP5PBP3
ENSG00000237181	0.541572	5.26e-19	PRKAR1B-AS1
ENSG00000199552	0.541448	5.11e-16	SNORA63
ENSG00000231565	0.540632	6.21e-19	NEK2P2
ENSG00000258117	0.54027	6.62e-19	AC026116.1
ENSG00000224853	0.540164	6.75e-19	LINC00393
ENSG00000201032	0.53978	7.22e-19	RNU6-704P
ENSG00000146857	0.539654	7.38e-19	STRA8
ENSG00000237927	0.539436	7.67e-19	AL078604.2
ENSG00000170279	0.538878	8.46e-19	C7orf33
ENSG00000230926	0.538387	9.22e-19	AC239367.2
ENSG00000280142	0.538263	9.42e-19	AL357562.1
ENSG00000143768	0.538146	9.62e-19	LEFTY2
ENSG00000135960	0.538135	9.64e-19	EDAR
ENSG00000272922	0.537898	1e-18	AC107294.1
ENSG00000185615	0.537691	1.04e-18	PDIA2
ENSG00000182557	0.537528	1.07e-18	SPNS3
ENSG00000264322	0.537331	9.33e-16	RN7SL448P
ENSG00000128218	0.537306	1.11e-18	VPREB3
ENSG00000279949	0.537146	1.15e-18	AC022784.6
ENSG00000166265	0.537125	1.15e-18	CYYR1
ENSG00000184232	0.536594	1.26e-18	OAF
ENSG00000179921	0.536555	1.27e-18	GPBAR1
ENSG00000142700	0.536456	1.29e-18	DMRTA2
ENSG00000275874	0.535891	1.43e-18	PICSAR
ENSG00000133574	0.535834	1.44e-18	GIMAP4
ENSG00000261468	0.535703	1.47e-18	AC096921.2
ENSG00000234184	0.535521	1.52e-18	LINC01781
ENSG00000253844	0.535459	1.54e-18	AC064807.2
ENSG00000227508	0.535259	1.59e-18	LINC01624
ENSG00000007350	0.534617	1.78e-18	TKTL1
ENSG00000154133	0.534097	1.95e-18	ROBO4
ENSG00000267038	0.533946	2e-18	AC105094.1
ENSG00000121335	0.533563	2.14e-18	PRB2
ENSG00000280032	0.533375	2.21e-18	AP002800.1
ENSG00000234147	0.53297	2.36e-18	AL035446.1
ENSG00000161835	0.532715	2.47e-18	GRASP
ENSG00000187144	0.532391	2.61e-18	SPATA21
ENSG00000237841	0.531543	3.02e-18	KRTAP19-9P
ENSG00000163710	0.531513	3.04e-18	PCOLCE2
ENSG00000254675	0.531506	3.04e-18	AP003032.1
ENSG00000141232	0.53118	2.26e-15	TOB1
ENSG00000273403	0.531113	3.25e-18	AC107294.3
ENSG00000189167	0.530883	3.38e-18	ZAR1L
ENSG00000261749	0.530717	3.48e-18	LINC02180
ENSG00000178597	0.5307	3.49e-18	PSAPL1
ENSG00000105889	0.530588	3.56e-18	STEAP1B
ENSG00000253574	0.530483	3.62e-18	AC021744.1
ENSG00000225156	0.530211	3.8e-18	AC012354.1
ENSG00000184108	0.529537	4.26e-18	TRIML1
ENSG00000231680	0.529389	2.92e-15	LINC02723
ENSG00000231621	0.529297	4.44e-18	ANKRD44-AS1
ENSG00000235984	0.529159	4.54e-18	GPC5-AS1
ENSG00000236366	0.528747	4.87e-18	LOC153910
ENSG00000213911	0.528381	5.18e-18	OR2G1P
ENSG00000103355	0.528069	5.46e-18	PRSS33
ENSG00000148604	0.528014	5.52e-18	RGR
ENSG00000271046	0.527681	5.84e-18	AL512631.1
ENSG00000171115	0.527433	6.09e-18	GIMAP8
ENSG00000272825	0.527429	6.09e-18	AL844908.1
ENSG00000196154	0.527388	6.13e-18	S100A4
ENSG00000248099	0.526894	6.67e-18	INSL3
ENSG00000124134	0.526655	6.94e-18	KCNS1
ENSG00000197880	0.526123	7.59e-18	MDS2
ENSG00000127920	0.524806	9.47e-18	GNG11
ENSG00000134802	0.524132	1.06e-17	SLC43A3
ENSG00000224435	0.523683	1.14e-17	NF1P6
ENSG00000277529	0.523639	1.15e-17	NF1P10
ENSG00000186007	0.523539	1.17e-17	LEMD1
ENSG00000231764	0.52327	1.23e-17	DLX6-AS1
ENSG00000267272	0.523224	1.23e-17	LINC01140
ENSG00000267346	0.522364	7.79e-15	EIF5AP3
ENSG00000109819	0.521747	1.58e-17	PPARGC1A
ENSG00000166292	0.521718	1.59e-17	TMEM100
ENSG00000234828	0.521655	1.6e-17	IQCM
ENSG00000267364	0.521495	1.65e-17	AC022706.1
ENSG00000165917	0.520486	1.95e-17	RAPSN
ENSG00000276669	0.52033	1.03e-14	Metazoa_SRP
ENSG00000237009	0.520251	2.02e-17	GLIS3-AS1
ENSG00000139567	0.520167	2.05e-17	ACVRL1
ENSG00000277463	0.520059	2.09e-17	AC080038.2
ENSG00000230825	0.519583	2.26e-17	LOC101927354
ENSG00000179776	0.519375	2.34e-17	CDH5
ENSG00000242142	0.518727	2.6e-17	SERBP1P3
ENSG00000260142	0.518213	2.83e-17	AC068135.2
ENSG00000211707	0.517887	2.98e-17	TRBV7-1
ENSG00000134627	0.517821	3.02e-17	PIWIL4
ENSG00000172005	0.517629	3.11e-17	MAL
ENSG00000251655	0.517372	3.25e-17	PRB1
ENSG00000198643	0.517349	3.26e-17	FAM3D
ENSG00000154493	0.51635	3.84e-17	C10orf90
ENSG00000253067	0.516094	1.84e-14	AC034216.1
ENSG00000227421	0.515809	4.19e-17	LINC01724
ENSG00000237887	0.515782	4.21e-17	RPL23AP32
ENSG00000144278	0.51572	4.25e-17	GALNT13
ENSG00000010810	0.515678	4.28e-17	FYN
ENSG00000254965	0.515614	4.33e-17	C1DP5
ENSG00000237338	0.515534	4.38e-17	FTCD-AS1
ENSG00000260981	0.514532	5.16e-17	AC091932.1
ENSG00000227591	0.513869	5.74e-17	HSD11B1-AS1
ENSG00000227089	0.513862	5.75e-17	AL031767.1
ENSG00000253642	0.513366	6.23e-17	AF279873.3
ENSG00000259446	0.513166	6.43e-17	LOC101928134
ENSG00000279369	0.51294	6.67e-17	AC046185.3
ENSG00000136490	0.512215	7.5e-17	LIMD2
ENSG00000068831	0.511809	8e-17	RASGRP2
ENSG00000186994	0.511632	8.23e-17	KANK3
ENSG00000252499	0.511062	9.02e-17	RNU6-63P
ENSG00000272269	0.510562	9.77e-17	LOC105374952
ENSG00000154529	0.51019	1.04e-16	CNTNAP3B
ENSG00000092758	0.509889	1.09e-16	COL9A3
ENSG00000204165	0.509786	1.11e-16	CXorf65
ENSG00000273107	0.509649	1.13e-16	AL512598.1
ENSG00000140092	0.50953	1.15e-16	FBLN5
ENSG00000118004	0.509496	1.16e-16	COLEC11
ENSG00000167755	0.508928	1.27e-16	KLK6
ENSG00000222375	0.508926	1.27e-16	RN7SKP127
ENSG00000163064	0.50887	1.28e-16	EN1
ENSG00000258910	0.50842	1.38e-16	LINC01956
ENSG00000198851	0.508419	1.38e-16	CD3E
ENSG00000100079	0.508295	1.4e-16	LGALS2
ENSG00000260777	0.508187	1.43e-16	AC061975.1
ENSG00000107738	0.508042	1.46e-16	VSIR
ENSG00000235505	0.507657	1.55e-16	CASP17P
ENSG00000225255	0.507405	1.62e-16	PSLNR
ENSG00000161544	0.507178	1.67e-16	CYGB
ENSG00000177400	0.507079	1.7e-16	OR7E8P
ENSG00000167434	0.506923	1.74e-16	CA4
ENSG00000230657	0.506774	1.79e-16	PRB4
ENSG00000100365	0.506728	1.8e-16	NCF4
ENSG00000263588	0.506693	1.81e-16	AC091043.1
ENSG00000184608	0.506489	1.87e-16	FAM167A-AS1
ENSG00000186642	0.506191	1.96e-16	PDE2A
ENSG00000278195	0.505709	2.11e-16	SSTR3
ENSG00000168824	0.505226	2.28e-16	NSG1
ENSG00000261478	0.504995	2.36e-16	AC013391.3
ENSG00000199652	0.504905	8.15e-14	RNU1-35P
ENSG00000257254	0.504905	8.15e-14	AC010202.1
ENSG00000241666	0.504733	2.46e-16	AL031733.2
ENSG00000145287	0.504371	2.61e-16	PLAC8
ENSG00000143110	0.504363	2.61e-16	C1orf162
ENSG00000256633	0.504277	2.65e-16	PDE2A-AS2
ENSG00000140519	0.50402	2.75e-16	RHCG
ENSG00000237943	0.50399	2.77e-16	PRKCQ-AS1
ENSG00000100142	0.503935	2.79e-16	POLR2F
ENSG00000198844	0.503799	2.85e-16	ARHGEF15
ENSG00000267107	0.503642	2.92e-16	PCAT19
ENSG00000235532	0.503027	3.22e-16	LINC00402
ENSG00000213916	0.502212	1.16e-13	RPL13P
ENSG00000149043	0.501734	3.93e-16	SYT8
ENSG00000076706	0.501515	4.07e-16	MCAM
ENSG00000135903	0.501286	4.22e-16	PAX3
ENSG00000276409	0.500999	4.41e-16	CCL14
ENSG00000277734	0.500946	4.45e-16	TRAC
ENSG00000084453	0.500809	4.54e-16	SLCO1A2
ENSG00000139610	0.500726	4.6e-16	CELA1
ENSG00000101323	0.500027	5.13e-16	HAO1
ENSG00000261269	0.5	5.16e-16	AC093278.2
ENSG00000138083	0.5	5.2e-16	SIX3
ENSG00000188404	0.5	5.33e-16	SELL
ENSG00000228037	0.5	5.38e-16	LOC100996583
ENSG00000231106	0.5	5.66e-16	LINC01436
ENSG00000245812	0.5	6.03e-16	LINC02202
ENSG00000115607	0.5	6.21e-16	IL18RAP
ENSG00000275772	0.5	6.33e-16	AC244157.2
ENSG00000249751	0.5	6.79e-16	ECSCR
ENSG00000130307	0.5	7.07e-16	USHBP1
ENSG00000267304	0.5	7.12e-16	AC004637.1
ENSG00000261121	0.5	7.52e-16	LINC02473
ENSG00000255760	0.5	7.68e-16	LINC02422
ENSG00000119121	0.5	7.73e-16	TRPM6
ENSG00000131471	0.5	7.86e-16	AOC3
ENSG00000269741	0.5	8.15e-16	AC011473.4
ENSG00000179428	0.5	8.42e-16	IL6-AS1
ENSG00000185078	0.5	8.65e-16	RPL9P14
ENSG00000164736	0.5	8.95e-16	SOX17
ENSG00000023902	0.5	9.56e-16	PLEKHO1
ENSG00000257718	0.5	9.83e-16	CPNE8-AS1
ENSG00000224204	0.5	1.01e-15	PHEX-AS1
ENSG00000279884	0.5	1.05e-15	AC010894.4
ENSG00000261606	0.5	1.05e-15	AC091230.1
ENSG00000268975	0.5	1.07e-15	MIA-RAB4B
