# Supplementary material for: Evaluation of the potential role of long non-coding RNA LINC00961 in luminal breast cancer: a case–control and systems biology study
Source: Cancer Cell Int. 2020 Oct 2;20:478. doi: 10.1186/s12935-020-01569-1 (PMC7531117; doi:10.1186/s12935-020-01569-1)
Supplement: Supplementary file 5 — Additional file 5: File S2. The expression level of the co-expressed genes with LINC00961. [file 12935_2020_1569_MOESM5_ESM.xlsx]

## Sheet: Sheet1
Dataset	Genes	Expression Level (log2(TPM + 1))
BRCA	S100A4	7.4
	TOB1	6.3
	POLR2F	6.1
	CD52	5.7
	CRYAB	5.4
	MCAM	5.3
	PLEKHO1	5.2
	CAV1	5
	TRAC	4.9
	KRT14	4.9
	GMFG	4.9
	SLC43A3	4.8
	TRBC2	4.7
	FBLN5	4.6
	GYPC	4.5
	FYN	4.3
	GIMAP4	4.3
	CCL19	4.2
	C1orf162	4.1
	CCL14	4
	OAF	4
	LMF1	4
	ICAM2	4
	LIMD2	3.9
	CAV2	3.8
	MRAS	3.8
	CDH5	3.7
	AOC3	3.5
	CD3E	3.5
	GIMAP7	3.5
	GNG11	3.3
	CYGB	3.2
	ACVRL1	3.2
	S1PR1	3.2
	KLF5	3.1
	NCF4	2.9
	SH2D3C	2.9
	CYYR1	2.8
	SELL	2.7
	ROBO4	2.7
	IL3RA	2.6
	NMB	2.6
	ARHGEF15	2.5
	GRASP	2.4
	SHF	2.2
	S100B	2.2
	GIMAP8	2.1
	FAM89A	2.1
	COL9A3	2
	PLAC8	1.8
	PDE2A	1.8
	LGALS2	1.8
	RASGRP2	1.8
	LINC01140	1.8
	EBF1	1.8
	MAP7D3	1.8
	SMIM10	1.8
	NPR1	1.8
	TMEM88	1.8
	FOXC1	1.7
	PCOLCE2	1.6
	PCAT19	1.5
	GIMAP1	1.5
	HSPB2	1.5
	CLEC1A	1.4
	BTNL9	1.4
	KANK3	1.3
	SOX17	1.2
	SYT8	1.1
	PRKCQ-AS1	1.1
	TTYH1	1.1
	ANKDD1A	1.1
	ACAN	1.1
	HRCT1	1.1
	USHBP1	1
	AVPR1A	1
	GPIHBP1	1
	EN1	0.9
	KLK6	0.9
	PIWIL4	0.9
	VPREB3	0.9
	CETP	0.9
	LINC01436	0.8
	MAL	0.8
	TMEM100	0.8
	SOBP	0.8
	TRABD2A	0.8
	LINC00987	0.8
	DNASE1L3	0.8
	TSSC2	0.8
	CNTNAP3B	0.7
	ROPN1B	0.7
	LINC00426	0.7
	BPI	0.7
	DLX5	0.7
	COLEC11	0.6
	WNT10A	0.6
	PTX3	0.6
	FAM3D	0.5
	GPBAR1	0.5
	SPNS3	0.5
	TRBV28	0.5
	IL20RB	0.5
	SENCR	0.5
	CXorf65	0.4
	GALNT13	0.4
	STEAP1B	0.4
	CD300LG	0.4
	KCNK7	0.4
	FXYD7	0.4
	FGFBP2	0.4
	IL18RAP	0.3
	PPARGC1A	0.3
	INSL3	0.3
	SOX8	0.3
	COL11A2	0.3
	SIX3	0.2
	RHCG	0.2
	CA4	0.2
	LEMD1	0.2
	PDIA2	0.2
	LEFTY2	0.2
	TMPRSS5	0.2
	GDF5	0.2
	CASC8	0.2
	LINC01554	0.2
	PHOSPHO1	0.2
	SGCG	0.2
	TRPM6	0.1
	PAX3	0.1
	SSTR3	0.1
	C10orf90	0.1
	SERBP1P3	0.1
	RAPSN	0.1
	KCNS1	0.1
	TMEM213	0.1
	OR52N4	0.1
	TSGA10IP	0.1
	COL9A1	0.1
	CMTM5	0.1
	BOK-AS1	0.1
	TSKS	0.1
	MIA-RAB4B	0
	AC091230.1	0
	AC010894.4	0
	PHEX-AS1	0
	CPNE8-AS1	0
	RPL9P14	0
	IL6-AS1	0
	AC011473.4	0
	LINC02422	0
	LINC02473	0
	AC004637.1	0
	ECSCR	0
	AC244157.2	0
	LINC02202	0
	LOC100996583	0
	AC093278.2	0
	HAO1	0
	CELA1	0
	SLCO1A2	0
	RPL13P	0
	LINC00402	0
	PDE2A-AS2	0
	AL031733.2	0
	AC010202.1	0
	RNU1-35P	0
	AC013391.3	0
	NSG1	0
	FAM167A-AS1	0
	AC091043.1	0
	PRB4	0
	OR7E8P	0
	PSLNR	0
	CASP17P	0
	VSIR	0
	AC061975.1	0
	LINC01956	0
	RN7SKP127	0
	AL512598.1	0
	LOC105374952	0
	RNU6-63P	0
	AC046185.3	0
	LOC101928134	0
	AF279873.3	0
	AL031767.1	0
	HSD11B1-AS1	0
	AC091932.1	0
	FTCD-AS1	0
	C1DP5	0
	RPL23AP32	0
	LINC01724	0
	AC034216.1	0
	PRB1	0
	TRBV7-1	0
	AC068135.2	0
	LOC101927354	0
	AC080038.2	0
	GLIS3-AS1	0
	Metazoa_SRP	0
	AC022706.1	0
	IQCM	0
	EIF5AP3	0
	DLX6-AS1	0
	NF1P10	0
	NF1P6	0
	MDS2	0
	AL844908.1	0
	AL512631.1	0
	RGR	0
	PRSS33	0
	OR2G1P	0
	LOC153910	0
	GPC5-AS1	0
	ANKRD44-AS1	0
	LINC02723	0
	TRIML1	0
	AC012354.1	0
	AC021744.1	0
	PSAPL1	0
	LINC02180	0
	ZAR1L	0
	AC107294.3	0
	AP003032.1	0
	KRTAP19-9P	0
	SPATA21	0
	AL035446.1	0
	AP002800.1	0
	PRB2	0
	AC105094.1	0
	TKTL1	0
	LINC01624	0
	AC064807.2	0
	LINC01781	0
	AC096921.2	0
	PICSAR	0
	DMRTA2	0
	AC022784.6	0
	RN7SL448P	0
	AC107294.1	0
	EDAR	0
	AL357562.1	0
	AC239367.2	0
	C7orf33	0
	AL078604.2	0
	STRA8	0
	RNU6-704P	0
	LINC00393	0
	AC026116.1	0
	NEK2P2	0
	SNORA63	0
	PRKAR1B-AS1	0
	ATP5PBP3	0
	DNMT3L	0
	RPSAP71	0
	LINC02570	0
	LINC02671	0
	AL512380.1	0
	LINC00583	0
	GS1-594A7.3	0
	RLBP1	0
	CCDC140	0
	PHBP4	0
	CYP2W1	0
	OR5G3	0
	XAGE2	0
	FGF21	0
	AC091980.2	0
	LINC00518	0
	UBE2U	0
	GNG8	0
	AC092916.1	0
	GJD2	0
	RNA5SP498	0
	AC134043.3	0
	AC074131.1	0
	SELENOOLP	0
	AC084357.3	0
	AC245884.9	0
	AL596245.1	0
	MIR548AJ1	0
	TTTY25P	0
	MED15P1	0
	AP003122.3	0
	AC008662.2	0
	AC027541.1	0
	RNU6-1116P	0
	RNU6-231P	0
	AC074198.1	0
	AC092958.2	0
	MTND4LP11	0
	PHKG1P4	0
	LINC02787	0
	RNU6-592P	0
	RN7SKP188	0
	AC236430.1	0
	RNU6-1179P	0
	RNU6-499P	0
	ROCR	0
	NOBOX	0
	AL356364.1	0
	TRIM50	0
	AC060834.2	0
	AC003669.1	0
	ZFP42	0
	AC067960.1	0
	LINC02430	0
	TLX3	0
	AL162376.1	0
	U82695.1	0
	AC027031.2	0
	MFSD4A	0
	RNU6-114P	0
	PTX4	0
	MROH3P	0
	AL157402.1	0
	LINC01785	0
	MYBPC3	0
	AL109741.1	0
	AL031587.4	0
	CDH19	0
	OR5G5P	0
	LOC100652999	0
	AC108868.2	0
	DEPP1	0
	TMEM211	0
	LINC00163	0
	AC108729.2	0
	FTMT	0
	Y_RNA	0
	AC245088.1	0
	LINC02487	0
	AC090204.1	0
	AL592293.1	0
	AC103982.1	0
	LINC00362	0
	AC005757.1	0
	LOC101929494	0
	LOC101927359	0
	KYNUP3	0
	KRR1P1	0
	CENPVL1	0
	AL049629.1	0
	AL365204.3	0
	AC135584.1	0
	AL078624.2	0
	AC135584.1	0
	RNU6-58P	0
	R3HDM2P1	0
	SDAD1P4	0
	TATDN2P3	0
	RNY3P4	0
	BUD31P1	0
	LINC00544	0
	AC022819.1	0
	AP001180.5	0
	SCGB1A1	0
	LINC00572	0
