# Supplementary material for: Evaluation of the potential role of long non-coding RNA LINC00961 in luminal breast cancer: a case–control and systems biology study
Source: Cancer Cell Int. 2020 Oct 2;20:478. doi: 10.1186/s12935-020-01569-1 (PMC7531117; doi:10.1186/s12935-020-01569-1)
Supplement: Supplementary file 6 — Additional file 6: File S3. The list of LINC00961 mutations across breast cancer datasets, obtained using the ICGC portal. [file 12935_2020_1569_MOESM6_ESM.xlsx]

## Sheet: Sheet1
Mutation ID	Genomic DNA Change	Type	Consequences	Total Donors affected	Total Donors affected across all Projects
MU65729281	chr9:g.35904989G>T	single base substitution	Upstream: HRCT1 - LINC00961	2 / 15 (13.33%)	BRCA-FR: 1 / 72 (1.39%)/BRCA-EU: 1 / 569 (0.18%)
MU65722190	chr9:g.35911836G>C	single base substitution	Downstream: HRCT1 - LINC00961	1 / 15 (6.67%)	BRCA-EU: 1 / 569 (0.18%)
MU65205253	chr9:g.35914774C>G	single base substitution	Downstream: LINC00961	1 / 15 (6.67%)	BRCA-EU: 1 / 569 (0.18%)
MU131752262	chr9:g.35906376G>T	single base substitution	Missense: HRCT1 C31F/Upstream: LINC00961	1 / 15 (6.67%)	BRCA-US: 1 / 1,020 (0.10%)
MU65504435	chr9:g.35907525G>A	single base substitution	Upstream: LINC00961/Downstream: HRCT1	1 / 15 (6.67%)	BRCA-EU: 1 / 569 (0.18%)
MU66622141	chr9:g.35907392C>T	single base substitution	Upstream: LINC00961/Downstream: HRCT1	1 / 15 (6.67%)	BRCA-EU: 1 / 569 (0.18%)
MU64458468	chr9:g.35912056C>G	single base substitution	Downstream: HRCT1 - LINC00961	1 / 15 (6.67%)	BRCA-EU: 1 / 569 (0.18%)
MU64978994	chr9:g.35911565C>G	single base substitution	Exon: LINC00961/Downstream: HRCT1	1 / 15 (6.67%)	BRCA-EU: 1 / 569 (0.18%)
MU67216146	chr9:g.35909997G>A	single base substitution	Downstream: HRCT1/Intron: LINC00961	1 / 15 (6.67%)	BRCA-EU: 1 / 569 (0.18%)
MU66408954	chr9:g.35916281T>G	single base substitution	Downstream: LINC00961	1 / 15 (6.67%)	BRCA-EU: 1 / 569 (0.18%)
MU67220600	chr9:g.35911452G>A	single base substitution	Exon: LINC00961/Downstream: HRCT1	1 / 15 (6.67%)	BRCA-EU: 1 / 569 (0.18%)
MU67220602	chr9:g.35912426A>G	single base substitution	Downstream: LINC00961	1 / 15 (6.67%)	BRCA-EU: 1 / 569 (0.18%)
MU65234352	chr9:g.35915423C>G	single base substitution	Downstream: LINC00961	1 / 15 (6.67%)	BRCA-EU: 1 / 569 (0.18%)
MU66190020	chr9:g.35912772C>T	single base substitution	Downstream: LINC00961	1 / 15 (6.67%)	BRCA-EU: 1 / 569 (0.18%)
MU67090906	chr9:g.35910717G>A	single base substitution	Exon: LINC00961/Downstream: HRCT1	1 / 15 (6.67%)	BRCA-EU: 1 / 569 (0.18%)
MU65234349	chr9:g.35905593C>G	single base substitution	Upstream: HRCT1 - LINC00961	1 / 15 (6.67%)	BRCA-EU: 1 / 569 (0.18%)
