# Supplementary material for: Evaluation of the potential role of long non-coding RNA LINC00961 in luminal breast cancer: a case–control and systems biology study
Source: Cancer Cell Int. 2020 Oct 2;20:478. doi: 10.1186/s12935-020-01569-1 (PMC7531117; doi:10.1186/s12935-020-01569-1)
Supplement: Supplementary file 8 — Additional file 8: File S4. Some of the significant GO terms associated to biological process, molecular function and cellular component of the LINC00961 co-expressed genes, obtained using DAVID database. [file 12935_2020_1569_MOESM8_ESM.xlsx]

## Sheet: BP-CC-MF
Category	Term	Count	%	PValue	Fold Enrichment	Bonferroni	Benjamini	FDR
GOTERM_BP_FAT	GO:0009893~positive regulation of metabolic process	37	0.173018	0.0104128	1.4842	1	0.601083	0.59992
GOTERM_BP_FAT	GO:0070887~cellular response to chemical stimulus	35	0.163666	0.00352434	1.61817	0.999982	0.374085	0.373362
GOTERM_BP_FAT	GO:0031325~positive regulation of cellular metabolic process	35	0.163666	0.0104138	1.50931	1	0.601083	0.59992
GOTERM_BP_FAT	GO:0007166~cell surface receptor signaling pathway	34	0.15899	0.00732889	1.55957	1	0.483707	0.482771
GOTERM_BP_FAT	GO:0010033~response to organic substance	34	0.15899	0.0163774	1.47502	1	0.75825	0.756783
GOTERM_BP_FAT	GO:0023051~regulation of signaling	34	0.15899	0.0485904	1.35586	1	1	0.998388
GOTERM_BP_FAT	GO:0010604~positive regulation of macromolecule metabolic process	33	0.154314	0.0316136	1.41459	1	1	0.998388
GOTERM_BP_FAT	GO:0042127~regulation of cell proliferation	29	0.135609	4.17085e-05	2.28761	0.121362	0.0334539	0.0333892
GOTERM_BP_FAT	GO:0008283~cell proliferation	29	0.135609	0.000870958	1.90777	0.932988	0.225143	0.224707
GOTERM_BP_FAT	GO:0071310~cellular response to organic substance	28	0.130933	0.0159877	1.56813	1	0.751421	0.749967
GOTERM_BP_FAT	GO:0008219~cell death	27	0.126257	0.00749062	1.68821	1	0.484081	0.483145
GOTERM_BP_FAT	GO:0048468~cell development	27	0.126257	0.00799011	1.67963	1	0.505823	0.504844
GOTERM_BP_FAT	GO:0003008~system process	27	0.126257	0.0106575	1.64127	1	0.601083	0.59992
GOTERM_BP_FAT	GO:0012501~programmed cell death	26	0.121581	0.00716298	1.71873	1	0.483707	0.482771
GOTERM_BP_FAT	GO:0009719~response to endogenous stimulus	25	0.116904	0.00144191	1.97717	0.988622	0.263106	0.262598
GOTERM_BP_FAT	GO:0048584~positive regulation of response to stimulus	25	0.116904	0.0364222	1.50772	1	1	0.998388
GOTERM_BP_FAT	GO:0006915~apoptotic process	24	0.112228	0.0131809	1.68187	1	0.68145	0.680132
GOTERM_BP_FAT	GO:0040011~locomotion	23	0.107552	0.00574662	1.8404	1	0.469106	0.468198
GOTERM_BP_FAT	GO:2000026~regulation of multicellular organismal development	23	0.107552	0.0208222	1.63615	1	0.909725	0.907965
GOTERM_BP_FAT	GO:0009891~positive regulation of biosynthetic process	23	0.107552	0.0261165	1.59989	1	0.962637	0.960775
GOTERM_BP_FAT	GO:0006366~transcription from RNA polymerase II promoter	23	0.107552	0.0362246	1.54715	1	1	0.998388
GOTERM_BP_FAT	GO:0023056~positive regulation of signaling	22	0.102876	0.0144414	1.72321	1	0.715449	0.714065
GOTERM_BP_FAT	GO:0031328~positive regulation of cellular biosynthetic process	22	0.102876	0.0387153	1.55777	1	1	0.998388
GOTERM_BP_FAT	GO:0010647~positive regulation of cell communication	21	0.0981997	0.0257503	1.65335	1	0.962379	0.960517
GOTERM_BP_FAT	GO:0043085~positive regulation of catalytic activity	21	0.0981997	0.0263779	1.64911	1	0.962637	0.960775
GOTERM_BP_FAT	GO:0071495~cellular response to endogenous stimulus	20	0.0935235	0.00326518	2.06627	0.999961	0.374085	0.373362
GOTERM_BP_FAT	GO:0007186~G-protein coupled receptor signaling pathway	20	0.0935235	0.0063567	1.94174	1	0.483707	0.482771
GOTERM_BP_FAT	GO:0042981~regulation of apoptotic process	20	0.0935235	0.0180148	1.74895	1	0.809882	0.808316
GOTERM_BP_FAT	GO:0043067~regulation of programmed cell death	20	0.0935235	0.0196534	1.73286	1	0.870924	0.86924
GOTERM_BP_FAT	GO:0010941~regulation of cell death	20	0.0935235	0.035608	1.62262	1	1	0.998388
GOTERM_BP_FAT	GO:0045595~regulation of cell differentiation	20	0.0935235	0.0433533	1.58584	1	1	0.998388
GOTERM_BP_FAT	GO:0009887~organ morphogenesis	19	0.0888473	0.00109326	2.34486	0.966397	0.242235	0.241766
GOTERM_BP_FAT	GO:0051674~localization of cell	19	0.0888473	0.021709	1.74895	1	0.91002	0.908259
GOTERM_BP_FAT	GO:0048870~cell motility	19	0.0888473	0.021709	1.74895	1	0.91002	0.908259
GOTERM_BP_FAT	GO:0009967~positive regulation of signal transduction	19	0.0888473	0.0400438	1.62892	1	1	0.998388
GOTERM_BP_FAT	GO:0051240~positive regulation of multicellular organismal process	19	0.0888473	0.0407439	1.62551	1	1	0.998388
GOTERM_BP_FAT	GO:1901700~response to oxygen-containing compound	19	0.0888473	0.049588	1.5867	1	1	0.998388
GOTERM_BP_FAT	GO:0051241~negative regulation of multicellular organismal process	18	0.0841711	0.00355755	2.16684	0.999984	0.374085	0.373362
GOTERM_BP_FAT	GO:0060429~epithelium development	18	0.0841711	0.00537826	2.07894	1	0.450902	0.45003
GOTERM_BP_FAT	GO:0048646~anatomical structure formation involved in morphogenesis	18	0.0841711	0.0117733	1.91458	1	0.629671	0.628453
GOTERM_BP_FAT	GO:0051336~regulation of hydrolase activity	18	0.0841711	0.0424491	1.64822	1	1	0.998388
GOTERM_BP_FAT	GO:0061061~muscle structure development	17	0.079495	2.29486e-05	3.53353	0.0687126	0.0334539	0.0333892
GOTERM_BP_FAT	GO:0070848~response to growth factor	17	0.079495	5.5541e-05	3.28273	0.158267	0.0334539	0.0333892
GOTERM_BP_FAT	GO:0008284~positive regulation of cell proliferation	17	0.079495	0.00142203	2.45141	0.987897	0.263106	0.262598
GOTERM_BP_FAT	GO:0040007~growth	17	0.079495	0.00361785	2.2331	0.999987	0.374085	0.373362
GOTERM_BP_FAT	GO:0072358~cardiovascular system development	17	0.079495	0.00413632	2.20238	0.999997	0.399195	0.398422
GOTERM_BP_FAT	GO:0072359~circulatory system development	17	0.079495	0.00413632	2.20238	0.999997	0.399195	0.398422
GOTERM_BP_FAT	GO:0016477~cell migration	17	0.079495	0.0302264	1.75781	1	0.976689	0.9748
GOTERM_BP_FAT	GO:0071363~cellular response to growth factor stimulus	16	0.0748188	0.00012814	3.21119	0.328012	0.0567842	0.0566744
GOTERM_BP_FAT	GO:0007167~enzyme linked receptor protein signaling pathway	16	0.0748188	0.0104918	2.05327	1	0.601083	0.59992
GOTERM_BP_FAT	GO:0045944~positive regulation of transcription from RNA polymerase II promoter	16	0.0748188	0.0215706	1.88167	1	0.91002	0.908259
GOTERM_BP_FAT	GO:0051093~negative regulation of developmental process	15	0.0701426	0.00270811	2.48498	0.999778	0.365241	0.364535
GOTERM_BP_FAT	GO:0007417~central nervous system development	15	0.0701426	0.0149943	2.03141	1	0.717724	0.716335
GOTERM_BP_FAT	GO:0051345~positive regulation of hydrolase activity	15	0.0701426	0.0167749	2.00261	1	0.765233	0.763753
GOTERM_BP_FAT	GO:0007517~muscle organ development	14	0.0654664	8.82574e-06	4.68298	0.0270062	0.0273775	0.0273245
GOTERM_BP_FAT	GO:0030855~epithelial cell differentiation	14	0.0654664	0.000664519	3.04435	0.872804	0.187394	0.187032
GOTERM_BP_FAT	GO:0001944~vasculature development	14	0.0654664	0.00137959	2.80979	0.986191	0.263106	0.262598
GOTERM_BP_FAT	GO:0001568~blood vessel development	13	0.0607903	0.00254093	2.7631	0.999626	0.365241	0.364535
GOTERM_BP_FAT	GO:0019725~cellular homeostasis	13	0.0607903	0.0381912	1.91062	1	1	0.998388
GOTERM_BP_FAT	GO:0060537~muscle tissue development	12	0.0561141	0.00020064	4.00305	0.46337	0.077798	0.0776476
GOTERM_BP_FAT	GO:0001525~angiogenesis	12	0.0561141	0.000546027	3.55719	0.816261	0.177129	0.176786
GOTERM_BP_FAT	GO:0048514~blood vessel morphogenesis	12	0.0561141	0.00219532	2.99209	0.998905	0.340494	0.339835
GOTERM_BP_FAT	GO:0019953~sexual reproduction	12	0.0561141	0.0485428	1.90794	1	1	0.998388
GOTERM_BP_FAT	GO:0014706~striated muscle tissue development	11	0.0514379	0.000571014	3.84769	0.829972	0.177129	0.176786
GOTERM_BP_FAT	GO:0045596~negative regulation of cell differentiation	11	0.0514379	0.0355058	2.1042	1	1	0.998388
GOTERM_BP_FAT	GO:0008285~negative regulation of cell proliferation	11	0.0514379	0.0391513	2.06865	1	1	0.998388
GOTERM_BP_FAT	GO:0040008~regulation of growth	11	0.0514379	0.0394951	2.06548	1	1	0.998388
GOTERM_BP_FAT	GO:0071560~cellular response to transforming growth factor beta stimulus	10	0.0467617	6.02053e-05	5.74772	0.170359	0.0334539	0.0333892
GOTERM_BP_FAT	GO:0071559~response to transforming growth factor beta	10	0.0467617	6.47078e-05	5.69425	0.181867	0.0334539	0.0333892
GOTERM_BP_FAT	GO:0007423~sensory organ development	10	0.0467617	0.0223894	2.41472	1	0.916092	0.91432
GOTERM_BP_FAT	GO:0007178~transmembrane receptor protein serine/threonine kinase signaling pathway	9	0.0420856	0.00476268	3.42186	1	0.42211	0.421293
GOTERM_BP_FAT	GO:0006979~response to oxidative stress	9	0.0420856	0.0150393	2.79654	1	0.717724	0.716335
GOTERM_BP_FAT	GO:0010035~response to inorganic substance	9	0.0420856	0.0372951	2.34934	1	1	0.998388
GOTERM_BP_FAT	GO:0071417~cellular response to organonitrogen compound	9	0.0420856	0.040543	2.30993	1	1	0.998388
GOTERM_BP_FAT	GO:0021700~developmental maturation	8	0.0374094	0.00313934	4.15005	0.999942	0.374085	0.373362
GOTERM_BP_FAT	GO:0007519~skeletal muscle tissue development	7	0.0327332	0.00263444	5.04109	0.999721	0.365241	0.364535
GOTERM_BP_FAT	GO:0048762~mesenchymal cell differentiation	7	0.0327332	0.00330771	4.81452	0.999966	0.374085	0.373362
GOTERM_BP_FAT	GO:0060538~skeletal muscle organ development	7	0.0327332	0.00330771	4.81452	0.999966	0.374085	0.373362
GOTERM_BP_FAT	GO:0060485~mesenchyme development	7	0.0327332	0.0120967	3.66233	1	0.635999	0.634769
GOTERM_BP_FAT	GO:0007548~sex differentiation	7	0.0327332	0.0224445	3.18582	1	0.916092	0.91432
GOTERM_BP_FAT	GO:0070997~neuron death	7	0.0327332	0.025454	3.09381	1	0.962379	0.960517
GOTERM_BP_FAT	GO:0019216~regulation of lipid metabolic process	7	0.0327332	0.0295804	2.98601	1	0.973179	0.971297
GOTERM_BP_FAT	GO:0050863~regulation of T cell activation	7	0.0327332	0.0350855	2.86617	1	1	0.998388
GOTERM_BP_FAT	GO:1903037~regulation of leukocyte cell-cell adhesion	7	0.0327332	0.0422975	2.73797	1	1	0.998388
GOTERM_BP_FAT	GO:1901653~cellular response to peptide	7	0.0327332	0.0433986	2.72059	1	1	0.998388
GOTERM_BP_FAT	GO:0045446~endothelial cell differentiation	6	0.028057	0.00105131	7.7322	0.961722	0.242235	0.241766
GOTERM_BP_FAT	GO:0003158~endothelium development	6	0.028057	0.00209802	6.61765	0.998519	0.340494	0.339835
GOTERM_BP_FAT	GO:0030509~BMP signaling pathway	6	0.028057	0.00517456	5.36174	1	0.445875	0.445013
GOTERM_BP_FAT	GO:0071773~cellular response to BMP stimulus	6	0.028057	0.00692791	4.997	1	0.483707	0.482771
GOTERM_BP_FAT	GO:0071772~response to BMP	6	0.028057	0.00692791	4.997	1	0.483707	0.482771
GOTERM_BP_FAT	GO:0007179~transforming growth factor beta receptor signaling pathway	6	0.028057	0.00956984	4.61987	1	0.593713	0.592564
GOTERM_BP_FAT	GO:0014031~mesenchymal cell development	6	0.028057	0.0116606	4.39856	1	0.629671	0.628453
GOTERM_BP_FAT	GO:0000302~response to reactive oxygen species	6	0.028057	0.0282741	3.4979	1	0.973179	0.971297
GOTERM_BP_FAT	GO:0090092~regulation of transmembrane receptor protein serine/threonine kinase signaling pathway	6	0.028057	0.0292884	3.4649	1	0.973179	0.971297
GOTERM_BP_FAT	GO:0008406~gonad development	6	0.028057	0.029804	3.44863	1	0.973179	0.971297
GOTERM_BP_FAT	GO:0045137~development of primary sexual characteristics	6	0.028057	0.0324682	3.36954	1	1	0.998388
GOTERM_BP_FAT	GO:0003007~heart morphogenesis	6	0.028057	0.0394557	3.19373	1	1	0.998388
GOTERM_BP_FAT	GO:0061448~connective tissue development	6	0.028057	0.0432683	3.11254	1	1	0.998388
GOTERM_BP_FAT	GO:1901342~regulation of vasculature development	6	0.028057	0.0493907	2.9982	1	1	0.998388
GOTERM_BP_FAT	GO:0060047~heart contraction	6	0.028057	0.0493907	2.9982	1	1	0.998388
GOTERM_BP_FAT	GO:0031295~T cell costimulation	5	0.0233809	0.00424675	7.55719	0.999998	0.399195	0.398422
GOTERM_BP_FAT	GO:0031294~lymphocyte costimulation	5	0.0233809	0.00443692	7.46503	0.999999	0.404804	0.404021
GOTERM_BP_FAT	GO:0008585~female gonad development	5	0.0233809	0.0061684	6.80147	1	0.483707	0.482771
GOTERM_BP_FAT	GO:0046545~development of primary female sexual characteristics	5	0.0233809	0.00718176	6.51205	1	0.483707	0.482771
GOTERM_BP_FAT	GO:0046660~female sex differentiation	5	0.0233809	0.0115762	5.66789	1	0.629671	0.628453
GOTERM_BP_FAT	GO:0048771~tissue remodeling	5	0.0233809	0.0295719	4.25092	1	0.973179	0.971297
GOTERM_BP_FAT	GO:0003018~vascular process in circulatory system	5	0.0233809	0.041324	3.82583	1	1	0.998388
GOTERM_BP_FAT	GO:0071695~anatomical structure maturation	4	0.0187047	0.00731672	9.994	1	0.483707	0.482771
GOTERM_BP_FAT	GO:0097006~regulation of plasma lipoprotein particle levels	4	0.0187047	0.0105662	8.74475	1	0.601083	0.59992
GOTERM_BP_FAT	GO:0035914~skeletal muscle cell differentiation	4	0.0187047	0.0145304	7.77311	1	0.715449	0.714065
GOTERM_BP_FAT	GO:0030510~regulation of BMP signaling pathway	4	0.0187047	0.0290171	5.97202	1	0.973179	0.971297
GOTERM_BP_FAT	GO:1904019~epithelial cell apoptotic process	4	0.0187047	0.0357342	5.50231	1	1	0.998388
GOTERM_BP_FAT	GO:0002062~chondrocyte differentiation	4	0.0187047	0.0388373	5.32289	1	1	0.998388
GOTERM_BP_FAT	GO:0001955~blood vessel maturation	3	0.0140285	0.0017697	45.9099	0.995891	0.304979	0.304389
GOTERM_BP_FAT	GO:0045603~positive regulation of endothelial cell differentiation	3	0.0140285	0.00639425	24.4853	1	0.483707	0.482771
GOTERM_BP_FAT	GO:0031579~membrane raft organization	3	0.0140285	0.0135563	16.6945	1	0.689372	0.688039
GOTERM_BP_FAT	GO:0045601~regulation of endothelial cell differentiation	3	0.0140285	0.0229646	12.6648	1	0.925145	0.923355
GOTERM_BP_FAT	GO:0032673~regulation of interleukin-4 production	3	0.0140285	0.0244761	12.2426	1	0.937345	0.935532
GOTERM_BP_FAT	GO:0034381~plasma lipoprotein particle clearance	3	0.0140285	0.0276173	11.4775	1	0.973179	0.971297
GOTERM_BP_FAT	GO:0032633~interleukin-4 production	3	0.0140285	0.0276173	11.4775	1	0.973179	0.971297
GOTERM_BP_FAT	GO:0001937~negative regulation of endothelial cell proliferation	3	0.0140285	0.0276173	11.4775	1	0.973179	0.971297
GOTERM_BP_FAT	GO:1902742~apoptotic process involved in development	3	0.0140285	0.0292454	11.1297	1	0.973179	0.971297
GOTERM_BP_FAT	GO:0030199~collagen fibril organization	3	0.0140285	0.0416522	9.18199	1	1	0.998388
GOTERM_BP_FAT	GO:0071377~cellular response to glucagon stimulus	3	0.0140285	0.0416522	9.18199	1	1	0.998388
GOTERM_BP_FAT	GO:0075509~endocytosis involved in viral entry into host cell	2	0.00935235	0.0241291	81.6176	1	0.935605	0.933795
GOTERM_BP_FAT	GO:0019065~receptor-mediated endocytosis of virus by host cell	2	0.00935235	0.0241291	81.6176	1	0.935605	0.933795
GOTERM_BP_FAT	GO:1904640~response to methionine	2	0.00935235	0.0241291	81.6176	1	0.935605	0.933795
GOTERM_BP_FAT	GO:0070836~caveola assembly	2	0.00935235	0.0398931	48.9706	1	1	0.998388
GOTERM_BP_FAT	GO:0044854~plasma membrane raft assembly	2	0.00935235	0.0476801	40.8088	1	1	0.998388
GOTERM_BP_FAT	GO:0044857~plasma membrane raft organization	2	0.00935235	0.0476801	40.8088	1	1	0.998388
GOTERM_CC_FAT	GO:0031226~intrinsic component of plasma membrane	25	0.116904	0.00522946	1.77922	0.77084	0.367369	0.367369
GOTERM_CC_FAT	GO:0005615~extracellular space	23	0.107552	0.00305829	1.92821	0.577132	0.367369	0.367369
GOTERM_CC_FAT	GO:0005887~integral component of plasma membrane	22	0.102876	0.0242151	1.62892	0.99898	0.978516	0.978516
GOTERM_CC_FAT	GO:0098590~plasma membrane region	17	0.079495	0.00400171	2.19871	0.67591	0.367369	0.367369
GOTERM_CC_FAT	GO:0098552~side of membrane	11	0.0514379	0.00352042	2.99919	0.628789	0.367369	0.367369
GOTERM_CC_FAT	GO:0045177~apical part of cell	8	0.0374094	0.0289816	2.68273	0.999742	1	1
GOTERM_CC_FAT	GO:0009897~external side of plasma membrane	7	0.0327332	0.0157508	3.44475	0.988452	0.885196	0.885196
GOTERM_CC_FAT	GO:0016324~apical plasma membrane	7	0.0327332	0.0334667	2.89218	0.99993	1	1
GOTERM_CC_FAT	GO:0031234~extrinsic component of cytoplasmic side of plasma membrane	4	0.0187047	0.05	4.79439	0.999999	1	1
GOTERM_CC_FAT	GO:0005594~collagen type IX trimer	2	0.00935235	0.0243758	80.7056	0.999026	0.978516	0.978516
GOTERM_CC_FAT	GO:0005593~FACIT collagen trimer	2	0.00935235	0.0481624	40.3528	0.999999	1	1
GOTERM_MF_FAT	GO:0005102~receptor binding	30	0.140285	2.25583e-05	2.31829	0.011082	0.0111438	0.0111438
GOTERM_MF_FAT	GO:0005198~structural molecule activity	13	0.0607903	0.0425945	1.87815	1	1	1
GOTERM_MF_FAT	GO:0008289~lipid binding	12	0.0561141	0.0298545	2.06667	1	1	1
GOTERM_MF_FAT	GO:0008047~enzyme activator activity	10	0.0467617	0.0303077	2.28701	1	1	1
GOTERM_MF_FAT	GO:0001664~G-protein coupled receptor binding	9	0.0420856	0.00196237	3.95643	0.621054	0.323136	0.323136
GOTERM_MF_FAT	GO:0030246~carbohydrate binding	8	0.0374094	0.00878676	3.42358	0.98722	1	1
GOTERM_MF_FAT	GO:0030674~protein binding, bridging	6	0.028057	0.0141893	4.18437	0.999141	1	1
GOTERM_MF_FAT	GO:0060090~binding, bridging	6	0.028057	0.0209175	3.78698	0.999971	1	1
GOTERM_MF_FAT	GO:0005125~cytokine activity	6	0.028057	0.0462723	3.05346	1	1	1
GOTERM_MF_FAT	GO:0032947~protein complex scaffold	4	0.0187047	0.0211254	6.74496	0.999974	1	1
GOTERM_MF_FAT	GO:0005201~extracellular matrix structural constituent	4	0.0187047	0.0355431	5.51113	1	1	1
GOTERM_MF_FAT	GO:0030020~extracellular matrix structural constituent conferring tensile strength	3	0.0140285	0.00112335	56.4891	0.42607	0.277468	0.277468
GOTERM_MF_FAT	GO:0016504~peptidase activator activity	3	0.0140285	0.0438541	8.91932	1	1	1
